# Supplementary material for: Pesticides Burden in Neotropical Rivers: Costa Rica as a Case Study
Source: Molecules. 2021 Nov 29;26(23):7235. doi: 10.3390/molecules26237235 (PMC8658955; doi:10.3390/molecules26237235)
Supplement: Supplementary file 1 [file molecules-26-07235-s001.zip]

Archive with 1 entries (1 files):
- molecules-1453701-supplementary.pdf
